# Supplementary material for: A Supplementary Approach for Effective Anti-Doping Education: A Pilot Study Applying Refutation Texts to Modify Misperception of the Whereabouts System
Source: Int J Environ Res Public Health. 2022 Feb 13;19(4):2097. doi: 10.3390/ijerph19042097 (PMC8872570; doi:10.3390/ijerph19042097)
Supplement: Supplementary file 1 [file ijerph-19-02097-s001.zip]

Archive with 1 entries (1 files):
- ijerph-1538404-supplementary.pdf
